# Supplementary material for: Single-molecule detection on a portable 3D-printed microscope
Source: Nat Commun. 2019 Dec 11;10:5662. doi: 10.1038/s41467-019-13617-0 (PMC6906517; doi:10.1038/s41467-019-13617-0)
Supplement: Supplementary file 3 — Supplementary Software [file 41467_2019_13617_MOESM3_ESM.zip]

Archive with 41 entries (41 files):
- AttoBright-1.0/Data Acquisition LabView source files/NanoBright Acquisition self-aligning source code.vi
- AttoBright-1.0/README.md
- AttoBright-1.0/SMAnalysis App Source Code/peakpickautothresh.m
- AttoBright-1.0/Supplementary Note 1 - Parts List.xlsx
- AttoBright-1.0/index.html
- AttoBright-1.0/SMAnalysis App Source Code/veryfrontpage_App.mlapp
- AttoBright-1.0/SMAnalysis App Source Code/peakpickmanthresh.m
- AttoBright-1.0/SMAnalysis App Source Code/peakpickdir_App.prj
- AttoBright-1.0/SMAnalysis App Source Code/plotfig1col.m
- AttoBright-1.0/SMAnalysis App Source Code/peakpick_App.prj
- AttoBright-1.0/SMAnalysis App Source Code/frontpage_App.prj
- AttoBright-1.0/SMAnalysis App Source Code/peakpickdir_App.mlapp
- AttoBright-1.0/3D printing STL files/Printing_NanoBright body.stl
- AttoBright-1.0/3D printing STL files/Printing_NanoBright sample holder.stl
- AttoBright-1.0/Data Acquisition LabView source files/NanoBright Acquisition preview source code.vi
- AttoBright-1.0/SMAnalysis Installer/AttoBright Analyser.mlappinstall.zip
- AttoBright-1.0/Data Acquisition readme.txt
- AttoBright-1.0/SMAnalysis App Source Code/frontpagedir_App.prj
- AttoBright-1.0/3D printing STL files/Printing_NanoBright base.stl
- AttoBright-1.0/3D printing STL files/Printing_Lens focus.stl
- AttoBright-1.0/Data Analysis Quick Guide.pdf
- AttoBright-1.0/Data analysis readme.txt
- AttoBright-1.0/Data Acquisition LabView programs/Data Acquisition readme.txt
- AttoBright-1.0/SMAnalysis App Source Code/fcscorrfit_1compnotrip.m
- AttoBright-1.0/SMAnalysis App Source Code/fcscorrfit_1comptrip.m
- AttoBright-1.0/SMAnalysis App Source Code/plotfigraw1col.m
- AttoBright-1.0/matlab routines/peak picking matlab routine.m
- AttoBright-1.0/SMAnalysis App Source Code/fcscorrfit_2comptrip.m
- AttoBright-1.0/SMAnalysis App Source Code/FCSdir_App.mlapp
- AttoBright-1.0/SMAnalysis App Source Code/fcscorrfit_2compnotrip.m
- AttoBright-1.0/matlab routines/brightness matlab routine.m
- AttoBright-1.0/Data Acquisition LabView programs/Data Acquisition Quick Guide.docx
- AttoBright-1.0/Data Acquisition LabView programs/Nanobright Acquisition Preview.exe
- AttoBright-1.0/matlab routines/fcs matlab routine.m
- AttoBright-1.0/SMAnalysis App Source Code/fileave1col.m
- AttoBright-1.0/SMAnalysis App Source Code/FCS_App.mlapp
- AttoBright-1.0/Data Acquisition Quick Guide.docx
- AttoBright-1.0/Data Acquisition LabView programs/NanoBright Acquisition Self-Aligning.exe
- AttoBright-1.0/SMAnalysis App Source Code/brightnessdir_App.mlapp
- AttoBright-1.0/SMAnalysis App Source Code/brightness_App.mlapp
- AttoBright-1.0/SMAnalysis Installer/SMSInstaller_web.exe
