# Supplementary material for: Single-molecule detection on a portable 3D-printed microscope
Source: Nat Commun. 2019 Dec 11;10:5662. doi: 10.1038/s41467-019-13617-0 (PMC6906517; doi:10.1038/s41467-019-13617-0)
Supplement: Supplementary file 3 — Supplementary Software [file 41467_2019_13617_MOESM3_ESM.zip › AttoBright-1.0/README.md]

# AttoBright

Files for building an AttoBright, data acquisition and analysis. Have fun and email us with any questions, comments.
y.gambin@unsw.edu.au
e.sierecki@unsw.edu.au
