# Supplementary material for: Single-molecule detection on a portable 3D-printed microscope
Source: Nat Commun. 2019 Dec 11;10:5662. doi: 10.1038/s41467-019-13617-0 (PMC6906517; doi:10.1038/s41467-019-13617-0)
Supplement: Supplementary file 3 — Supplementary Software [file 41467_2019_13617_MOESM3_ESM.zip › AttoBright-1.0/Supplementary Note 1 - Parts List.xlsx]

## Sheet: Sheet1
Part name	Type	Supplier	Part Number	number required
laser diode 450 nm	light source	Thorlabs	CPS450	1
power supply for laser diode	power for light source	Thorlabs	LDS5	1
achromatic converging lens	lens	Thorlabs	ACA254-200-A	1
USB based counter device with times and DIO	USB counter	Firetail DAQ	USB-CTR04	1
PLA filament	filament for 3D printing	Techsoft Creative	PolyMax 2.85mm	3
mirror	mirror 3, 8 & 11	Newport	10D620BD.1	3
adaptor for objective	adaptor	Thorlabs	SM1A35	1
micro-controle controller	controller for piezo	Newport	AG-UC2	1
piezo Agilis	piezo mirror	Newport	AG-M100N	1
objective 40x 1.2NA water immersion	objective	Zeiss/Olympus/Nikon		1
BCC diverging lens	lens	Newport	KBC043AR.14	1
dichroic	dichroic	Semrock	Di02-R488-25x36	1
emission filter	filter	Semrock	FF03-525/50-25	1
neutral density filter	OD 1	Thorlabs	NDUV10B	1
M3 x 0.5 Stainless Steel Setscrew, 6 mm Long, Pack of 50	screws	Thorlabs	SS3M6	1
photon counting detector	detector	MPD Bolzano	PD-050-CTC	1
