# Supplementary material for: Single-molecule detection on a portable 3D-printed microscope
Source: Nat Commun. 2019 Dec 11;10:5662. doi: 10.1038/s41467-019-13617-0 (PMC6906517; doi:10.1038/s41467-019-13617-0)
Supplement: Supplementary file 3 — Supplementary Software [file 41467_2019_13617_MOESM3_ESM.zip › AttoBright-1.0/SMAnalysis App Source Code/fcscorrfit_1compnotrip.m]

function outvector=fcscorrfit_1compnotrip(infile,incolumn)

binning=1;
%Read in tab-delimited file (change the '\t' to other delimiter if
%   necessary)
inread=dlmread(infile,'\t');
incolumn=1;
%Choose the correct column
indata=inread(:,incolumn);

indata=indata';

%indata=indata(1:3000000);

m=ceil(length(indata)/binning);
f=zeros(1,m+1);
for n=1:length(indata)
    m=ceil(n/binning);
    f(m)=f(m)+indata(n);
end

%Calculate how many points to compute the autocorrelation for
nlags=m/10;

%The point after which the correlation should be down to 0
zerolength=nlags/2;

%Calculate the autocorrelation function
[corrcoeffs,lags]=autocorr(f,nlags,zerolength,0);
lags=lags';

lags=lags(2:size(lags));
corrcoeffs=corrcoeffs';
corrcoeffs=corrcoeffs(2:size(corrcoeffs));
lags=10*lags;
%lags=lags(7:size(lags));
%corrcoeffs=corrcoeffs(7:size(corrcoeffs));
%lags=lags/1000000;
%corrcoeffs=(corrcoeffs-min(corrcoeffs))/(max(corrcoeffs)-min(corrcoeffs));

%Fit the data with the FCSdir equation
ft=fittype('(1+(tp/(1-tp))*exp(-x/te))*g0./((1+(x/td)).*(1+a^(-2)*(x/td))^(1/2))+ginf');
%ft=fittype(fcsequation);
[fcsfit,gof,fitinfo]=fit(lags,corrcoeffs,ft,'StartPoint',[7,0.1,0.001,1000,10^-8,10^-8],'Lower',[3,0.00005,10^-6,1,10^-9,10^-9],'Upper',[20,1.5,0.01,100000,10^-6,10^-6]);
%plot(fcsfit,lags,corrcoeffs);

%Output fitted values in order (a,g0,ginf,td)
%outvector=coeffvalues(fcsfit);
%outvector=fitinfo.residuals;
%outvector=[corrcoeffs];
%outvector=fcsfit

%Identify outliers and exclude from fit
fitinfo;
residuals=fitinfo.residuals;
I = abs( residuals) > 50 * std( residuals );
outliers = excludedata(lags,corrcoeffs,'indices',I);
[fit2,gof,fitinfo] = fit(lags,corrcoeffs,ft,'StartPoint',[8.840,0.1,0.001,100,10^-8,10^-8],'Lower',[3,0.00005,10^-8,1,10^-9,10^-9],'Upper',[100,1.5,0.1,100000,10^-6,10^-6],'Exclude',outliers);

%Plot fit with points excluded
[filepath,name,ext] = fileparts(infile)
infile=name
mkdir(strcat(filepath, './','figures\'));
outpathtot=strcat(filepath, './','figures\',infile,'FCSonecompnotriplet')
%% Plot your raw data (2 colours) and export to pdf
%acceptorrev=-acceptor;
figure;
hold on;
plot(fit2,lags,corrcoeffs)
ax=gca
ax.XScale = 'log'
xlabel('lags')
ylabel('autocorrelation')
title(infile)
hold off
 export_fig(outpathtot,'-pdf')

%%
%plot(fcsfit,lags,corrcoeffs)

outvector1=coeffvalues(fit2);
outvector2=gof.rmse;
outvector=[outvector1(:,1),outvector1(:,2),outvector1(:,3),outvector1(:,4),outvector2(:,1)];
%outvector=fit2;
%outvector=gof.rmse;

%outvector=num2cell(outvector);
%outvecttot={'a (z0/w0)','G0','Ginf','Diffusion Time','r.m.s.e.'};
%outvecttot=[outvecttot;outvector];
%outpath=strcat(infile,'FCSonecompnotriplet');
%xlswrite(outpath,outvecttot);
