# Supplementary material for: Single-molecule detection on a portable 3D-printed microscope
Source: Nat Commun. 2019 Dec 11;10:5662. doi: 10.1038/s41467-019-13617-0 (PMC6906517; doi:10.1038/s41467-019-13617-0)
Supplement: Supplementary file 3 — Supplementary Software [file 41467_2019_13617_MOESM3_ESM.zip › AttoBright-1.0/SMAnalysis App Source Code/plotfigraw1col.m]

function plotfigraw1col(infile)
%% Import your data
indata=dlmread(infile,'\t');
[filepath,name,ext] = fileparts(infile)
infile=name
acceptor=indata(:,1);
%donor=indata(:,2);
mkdir(strcat('./','figures\'));
outpathtot=strcat('./','figures\',infile)
%% Plot your raw data (2 colours) and export to pdf
%acceptorrev=-acceptor;
figure;
hold on;
%plot(donor,'g')
plot(acceptor,'g')
xlabel('Time (ms)')
ylabel('Counts (photons/ms)')
title(infile)
hold off
 export_fig(outpathtot,'-pdf')
